# Supplementary material for: Engineering mouse cell fate controller by rational design
Source: Nat Commun. 2024 Jul 23;15:6200. doi: 10.1038/s41467-024-50551-2 (PMC11266670; doi:10.1038/s41467-024-50551-2)
Supplement: Supplementary file 4 — source data [file 41467_2024_50551_MOESM4_ESM.xlsx]

## Sheet: Fig.1
			Oct4-GFP Positive colony numbers
	fig 1c		Oct4BID			NanogBID			EsrrbBID			Klf4BID			Sox2BID			Prdm14BID			Nr5a2BID			RaxBID			Klf17BID			Zfp296BID			Jdp2BID
			repeat1	repeat2	repeat3	repeat1	repeat2	repeat3	repeat1	repeat2	repeat3	repeat1	repeat2	repeat3	repeat1	repeat2	repeat3	repeat1	repeat2	repeat3	repeat1	repeat2	repeat3	repeat1	repeat2	repeat3	repeat1	repeat2	repeat3	repeat1	repeat2	repeat3	repeat1	repeat2	repeat3
		Oct4				295	306	315	0	0	0	0	0	0	0	0	0	0	0	0	0	0	0	0	0	0	0	0	0	0	0	0	0	0	0
		Nanog	150	77	45				0	0	0	0	0	0	0	0	0	0	0	0	0	0	0	0	0	0	0	0	0	0	0	0	0	0	0
		Esrrb	286	248	225	0	0	0				0	0	0	0	0	0	0	0	0	0	0	0	0	0	0	0	0	0	0	0	0	0	0	0
		Klf4	0	0	0	0	0	0	0	0	0				0	0	0	0	0	0	0	0	0	0	0	0	0	0	0	0	0	0	0	0	0
		Sox2	0	0	0	0	0	0	0	0	0	0	0	0				0	0	0	0	0	0	0	0	0	0	0	0	0	0	0	0	0	0
		Prdm14	0	0	0	0	0	0	0	0	0	0	0	0	0	0	0				0	0	0	0	0	0	0	0	0	0	0	0	0	0	0
		Nr5a2	0	0	0	0	0	0	0	0	0	0	0	0	0	0	0	0	0	0				0	0	0	0	0	0	0	0	0	0	0	0
		Rax	0	0	0	0	0	0	0	0	0	0	0	0	0	0	0	0	0	0	0	0	0				0	0	0	0	0	0	0	0	0
		Klf17	0	0	0	0	0	0	0	0	0	0	0	0	0	0	0	0	0	0	0	0	0	0	0	0				0	0	0	0	0	0
		Zfp296	0	0	0	0	0	0	0	0	0	0	0	0	0	0	0	0	0	0	0	0	0	0	0	0	0	0	0				0	0	0
		Jdp2	0	0	0	2	2	3	0	0	0	0	0	0	0	0	0	0	0	0	0	0	0	0	0	0	0	0	0	0	0	0
		DsRed	1	1	1	0	0	0	0	0	0	0	0	0	0	0	0	0	0	0	0	0	0	0	0	0	0	0	0	0	0	0	0	0	0
		Oct4-GFP Positive colony numbers
	fig.1d		Day 0	Day 1	Day 2	Day 3	Day 4	Day 5	Day 6	Day 7	Day 8	Day 9	Day 10	Day 11	Day 12
		repeat1	0	0	0	1	53	116	200	423	356	378	472	433	357
		repeat2	0	0	0	2	30	116	229	364	371	409	600	431	322
		repeat3	0	0	0	0	10	61	140	296	313	344	355	269	171
		repeat4	0	0	0	0	14	95	123	280	372	343	320	299	161
	P value		<0.0001	<0.0001	<0.0001	<0.0001	<0.0001	0.0005	0.0066		0.7432	0.4758	0.2275	0.7614	0.1953
	P value summary		***	***	***	***	***	***	**		ns	ns	ns	ns	ns
	Significantly different (P < 0.05)?		Yes	Yes	Yes	Yes	Yes	Yes	Yes		No	No	No	No	No
	One- or two-tailed P value?		Two-tailed	Two-tailed	Two-tailed	Two-tailed	Two-tailed	Two-tailed	Two-tailed		Two-tailed	Two-tailed	Two-tailed	Two-tailed	Two-tailed
	t, df		t=10.35, df=6	t=10.35, df=6	t=10.35, df=6	t=10.33, df=6	t=9.147, df=6	t=6.890, df=6	t=4.063, df=6		t=0.3431, df=6	t=0.7604, df=6	t=1.344, df=6	t=0.3178, df=6	t=1.457, df=6
			Oct4-GFP Positive colony numbers
	fig 1e		OKS			NanogBID+Oct4			Nanog+Oct4BID			NanogBID+Oct4BID			Nanog+Oct4
			repeat1	repeat2	repeat3	repeat1	repeat2	repeat3	repeat1	repeat2	repeat3	repeat1	repeat2	repeat3	repeat1	repeat2	repeat3
		Day 6	88	128	90	9	3	2	0	0	0	0	0	0	0	0	0
		Day 7	379	379	382	78	92	80	0	0	0	0	0	0	0	0	0
		Day 8	652	671	651	425	490	432	28	29	27	51	45	50	0	3	0
		Day 10	837	767	776	778	629	630	100	77	75	151	144	147	4	10	1
		Day 12	781	880	680	710	608	560	91	99	94	199	195	160	8	12	3
	P value			0.0002			0.0002			0.0002			<0.0001
	P value summary			***			***			***			***
	Significantly different (P < 0.05)?			Yes			Yes			Yes			Yes
	One- or two-tailed P value?			Two-tailed			Two-tailed			Two-tailed			Two-tailed
	t, df			t=13.37, df=4			t=13.96, df=4			t=13.98, df=4			t=24.89, df=4

## Sheet: Fig.2
		fig.2c
				Oct4-GFP Positive colony numbers
		fig.2d		Nanog+Oct4			NanogBID+Oct4			NanogBID(3M)+Oct4
				repeat1	repeat2	repeat3	repeat1	repeat2	repeat3	repeat1	repeat2	repeat3
			Day 7	2	0	1	27	15	20	0	1	0
			Day 8	3	0	1	103	105	105	1	6	2
			Day 10	10	3	1	497	469	480	17	42	20
			Day 12	10	3	2	587	603	590	30	65	45
		P value					<0.0001			0.0163
		P value summary					***			*
		Significantly different (P < 0.05)?					Yes			Yes
		One- or two-tailed P value?					Two-tailed			Two-tailed
		t, df					t=106.6, df=4			t=3.989, df=4

## Sheet: Fig.4
				ATAC-seq signal at 0101 regions
		fig.4f		D0		D1		D3		D5		D7		D8		D10		D12
				NanogWT	NanogBiD	NanogWT	NanogBiD	NanogWT	NanogBiD	NanogWT	NanogBiD	NanogWT	NanogBiD	NanogWT	NanogBiD	NanogWT	NanogBiD	NanogWT	NanogBiD
			q1	0.0604501	0.10587	0.0866225	0.140319	0.0860261	0.0846013	0.156824	0.181126	0.0968594	0.117035	0.0756931	0.0819604	0.0667732	0.0604044	0.0525036	0.0534804
			q3	0.203411	0.445784	0.305568	0.455167	0.214194	0.223833	0.406801	0.584459	0.301195	0.423925	0.253082	0.266197	0.221029	0.164065	0.166813	0.172304
			mean	0.169394	0.341388	0.234435	0.339662	0.173396	0.218665	0.333541	0.435826	0.251769	0.33181	0.212078	0.208368	0.184591	0.147018	0.153219	0.169613
		P value		0		0		2.14365e-59		2.25637e-212		1.22462e-204		0.978842		1		8.60222e-43
		P value summary		***		***		***		***		***		-		-		***
		t		-70.4416		-43.56		-16.3136		-31.8183		-31.1996		2.03065		27.022		-13.7237
		One- or two-tailed P value?		less		less		less		less		less		less		less		less
		n		10376		10376		10376		10376		10376		10376		10376		10376
				H3K27ac and H3K4me1 signal at 0101 regions
		fig.4h		H3K27ac		H3K4me1
				NanogWT	NanogBiD	NanogWT	NanogBiD
			q1	0.0870696	0.219249	0.173801	0.277574
			q3	0.295596	0.497115	0.419627	0.483928
			mean	0.236133	0.393035	0.316919	0.392781
		P value		0		0
		P value summary		***		***
		t		-95.0981		-60.1062
		One- or two-tailed P value?		two-sided		two-sided
		n		10376		10376
				FLAG and BRG1 signal at three regions
		fig.4l		FLAG signal						BRG1 signal
				Common		BiD-Spec		WT-Spec		Common		BiD-Spec		WT-Spec
				NanogWT	NanogBiD	NanogWT	NanogBiD	NanogWT	NanogBiD	NanogWT	NanogBiD	NanogWT	NanogBiD	NanogWT	NanogBiD
			q1	0.58296	0.53513	0.312091	0.600436	0.372119	0.204365	0.547249	0.584974	0.192735	0.528679	0.322974	0.222494
			q3	1.36778	1.19779	0.880691	1.51824	0.881583	0.461178	1.09681	1.21772	0.43844	1.14338	0.579009	0.475637
			mean	1.10977	0.948035	0.717539	1.18263	0.715183	0.371651	0.88681	0.972693	0.341926	0.901469	0.474466	0.380714
		P value		0		1.22122e-178		5.0599e-245		9.82574e-192		0		4.33371e-92
		P value summary		***		***		***		***		***		***
		t		40.9516		-31.1478		37.816		-29.8549		-50.8145		21.2833
		One- or two-tailed P value?		two-sided		two-sided		two-sided		two-sided		two-sided		two-sided
		n		20432		2354		2359		20432		2354		2359
				Oct4-GFP Positive colony numbers
		fig.4n		Nanog+Oct4
				Nanog+Oct4	NanogBID+Oct4	+Sox15	+Foxb1	+Klf4	+Sox2	+Sall4	+Olig3
			repeat1	3	474.5	115.5	22.5	56.5	54	22	9
			repeat2	1.5	483.5	57	97	30	23	24.5	29.5
			repeat3	4.5	430.5	86.5	32	45	19	16.5	11.5
		P value			<0.0001	0.0079	0.1125	0.0061	0.0592	0.002	0.1039
		P value summary			***	**	ns	**	ns	**	ns
		Significantly different (P < 0.05)?			Yes	Yes	No	Yes	No	Yes	No
		One- or two-tailed P value?			Two-tailed	Two-tailed	Two-tailed	Two-tailed	Two-tailed	Two-tailed	Two-tailed
		t, df			t=28.04, df=4	t=4.928, df=4	t=2.028, df=4	t=5.289, df=4	t=2.614, df=4	t=7.152, df=4	t=2.098, df=4
				Oct4-GFP Positive colony numbers
		fig.4o		Nanog+Oct4+
				Sox2+Klf4	Sox15+Sall4	Sox2+Sall4	Sox2+Foxb1	Sox15+Klf4	Foxb1+Klf4	Sox2+Olig3	Sox2+Sox15	Foxb1+Sox15	Sall4+Klf4	Foxb1+Sall4	Olig3+Sox15	Foxb1+Olig3	Olig3+Klf4	Olig3+Sall4	DsRed
			repeat1	1216.5	1038	461.5	122.5	293.5	97.5	56.5	21.5	60	61.5	52	49	36	23	20.5	3.5
			repeat2	1347.5	1072.5	882.5	603	354	333	177.5	166	107	186	143.5	61	77	75.5	22	1
			repeat3	1357	1011	555	464.5	94	64.5	158.5	158.5	131	23.5	41.5	54.5	17	11	8	2.5
		P value		<0.0001	<0.0001	0.0078	0.0508	0.0356	0.1267	0.0268	0.0739	0.0097	0.1474	0.0771	0.0001	0.0817	0.1598	0.0321
		P value summary		***	***	**	ns	*	ns	*	ns	**	ns	ns	***	ns	ns	*
		Significantly different (P < 0.05)?		Yes	Yes	Yes	No	Yes	No	Yes	No	Yes	No	No	Yes	No	No	Yes
		One- or two-tailed P value?		Two-tailed	Two-tailed	Two-tailed	Two-tailed	Two-tailed	Two-tailed	Two-tailed	Two-tailed	Two-tailed	Two-tailed	Two-tailed	Two-tailed	Two-tailed	Two-tailed	Two-tailed
		t, df		t=28.78, df=4	t=58.28, df=4	t=4.941, df=4	t=2.762, df=4	t=3.117, df=4	t=1.924, df=4	t=3.420, df=4	t=2.406, df=4	t=4.649, df=4	t=1.793, df=4	t=2.366, df=4	t=14.82, df=4	t=2.314, df=4	t=1.724, df=4	t=3.224, df=4

## Sheet: Fig.S1
				Oct4-GFP Positive colony numbers
		fig.S1b		Oct4+DsRed	Oct4+Nanog	Oct4+NanogSS18-WT	Oct4+NanogSS18-IDR	Oct4+NanogBID	Oct4BID+DsRed	Oct4BID+Nanog	Oct4BID+NanogSS18-WT	Oct4BID+NanogSS18-IDR	Oct4BID+NanogBID	Oct4SS18-IDR+DsRed	Oct4SS18-IDR+Nanog	Oct4SS18-IDR+NanogSS18-WT	Oct4SS18-IDR+NanogSS18-IDR	Oct4SS18-IDR+NanogBID	Oct4SS18-WT+DsRed	Oct4SS18-WT+Nanog	Oct4SS18-WT+NanogSS18-WT	Oct4SS18-WT+NanogSS18-IDR	Oct4SS18-WT+NanogBID
			repeat1	0	1.5	187	3.5	483	1	166	71	10.5	242	0	0	87.5	14.5	43	0	0	75.5	13	3.5
			repeat2	0.5	2	208	6	587.5	3.5	42.5	8.5	2	277	2	2	17.5	4	21	2	4.5	23.5	12.5	7
			repeat3	1	6.5	202.5	0.5	499	2.5	20.5	0.5	0	248.5	2.5	0	5	0	2	0.5	1.5	6	2.5	0
		P value		0.1544		<0.0001	>0.9999	<0.0001	0.5979	0.1824	0.3553	0.8278	<0.0001	0.3573	0.1968	0.2647	0.5718	0.1934	0.2153	0.5543	0.2049	0.1868	0.9514
		P value summary		ns		***	ns	***	ns	ns	ns	ns	***	ns	ns	ns	ns	ns	ns	ns	ns	ns	ns
		Significantly different (P < 0.05)?		No		Yes	No	Yes	No	No	No	No	Yes	No	No	No	No	No	No	No	No	No	No
		One- or two-tailed P value?		Two-tailed		Two-tailed	Two-tailed	Two-tailed	Two-tailed	Two-tailed	Two-tailed	Two-tailed	Two-tailed	Two-tailed	Two-tailed	Two-tailed	Two-tailed	Two-tailed	Two-tailed	Two-tailed	Two-tailed	Two-tailed	Two-tailed
		t, df		t=1.753, df=4		t=30.20, df=4	t=0.000, df=4	t=15.98, df=4	t=0.5721, df=4	t=1.611, df=4	t=1.044, df=4	t=0.2321, df=4	t=23.24, df=4	t=1.039, df=4	t=1.547, df=4	t=1.296, df=4	t=0.6150, df=4	t=1.562, df=4	t=1.471, df=4	t=0.6447, df=4	t=1.513, df=4	t=1.591, df=4	t=0.06482, df=4
		fig.S1g		MNF		TTF
				OKS	NanogBiD+Oct4	OKS	NanogBiD+Oct4
			repeat1	805.5	674	1257.5	359.5
			repeat2	784	300.5	1270.5	343.5
			repeat3	370	683.5	715	459.5
		P value			0.6243		0.0205
		P value summary			ns		*
		Significantly different (P < 0.05)?			No		Yes
		One- or two-tailed P value?			Two-tailed		Two-tailed
		t, df			t=0.5298, df=4		t=3.716, df=4
		fig S1j		Oct4-GFP Positive colony numbers
						Nanog+Oct4
				OKS	NanogBID+Oct4	+Smarca4	+Actl6b	+Smarcd2	+Brd7	+Dpf1	+Actb	+Phf10	+Smarce1	+DsRed	+Actl6a	+Brd9	+Gltscr1l	+Smarca2	+Bcl7c	+Smarcc1	+Smarcb1	+Smarcd1	+Smarcd3	+Smarcc2	+Ss18	+Bcl7b	+Bcl7a	+Dpf2	+Ss18l1	+Dpf3
			repeat1	843.5	585.5	18	10.5	13.5	8	9	8.5	1.5	9	8	12.5	5	4	2	3	4	3	8	9.5	5	3	4	4	1.5	0	0
			repeat2	894	520.5	18	9.5	9.5	8.5	9	10.5	8	9	10.5	4	9	6	7.5	11.5	7.5	6	3.5	2.5	5.5	3.5	2.5	4	5	0.5	0
			repeat3	860	460	16	8.5	3.5	9.5	8	5.5	13	3.5	3	4.5	7	7.5	8	1	3.5	5	1.5	1	2	5.5	4	2	3.5	0	0
		P value		<0.0001	0.0001	0.0116	0.3638	0.6714	0.5412	0.538	0.7241	0.9375	>0.9999		0.9646	0.9498	0.6119	0.6722	0.6352	0.4415	0.3518	0.3876	0.4544	0.2898	0.2463	0.1802	0.1714	0.1893	0.034	0.0314
		P value summary		***	***	*	ns	ns	ns	ns	ns	ns	ns		ns	ns	ns	ns	ns	ns	ns	ns	ns	ns	ns	ns	ns	ns	*	*
		Significantly different (P < 0.05)?		Yes	Yes	Yes	No	No	No	No	No	No	No		No	No	No	No	No	No	No	No	No	No	No	No	No	No	Yes	Yes
		One- or two-tailed P value?		Two-tailed	Two-tailed	Two-tailed	Two-tailed	Two-tailed	Two-tailed	Two-tailed	Two-tailed	Two-tailed	Two-tailed		Two-tailed	Two-tailed	Two-tailed	Two-tailed	Two-tailed	Two-tailed	Two-tailed	Two-tailed	Two-tailed	Two-tailed	Two-tailed	Two-tailed	Two-tailed	Two-tailed	Two-tailed	Two-tailed
		t, df		t=57.13, df=4	t=14.18, df=4	t=4.414, df=4	t=1.024, df=4	t=0.4569, df=4	t=0.6671, df=4	t=0.6727, df=4	t=0.3787, df=4	t=0.08348, df=4	t=0.000, df=4		t=0.04725, df=4	t=0.06696, df=4	t=0.5494, df=4	t=0.4558, df=4	t=0.5126, df=4	t=0.8535, df=4	t=1.053, df=4	t=0.9687, df=4	t=0.8275, df=4	t=1.219, df=4	t=1.357, df=4	t=1.622, df=4	t=1.664, df=4	t=1.580, df=4	t=3.166, df=4	t=3.250, df=4

## Sheet: Fig.S2
	fig.S2a	apc- fitc+	OKS			Nanog+Oct4			NanogBiD+Oct4			NanogBiD(3M)+Oct4			Oct4BiD+Nanog			Oct4BiD+NanogBiD			Oct4BiD+NanogBiD(3M)			Oct4BiD(3M)+Nanog			Oct4BiD(3M)+NanogBiD			Oct4BiD(3M)+NanogBiD(3M)
			repeat1	repeat2	repeat3	repeat1	repeat2	repeat3	repeat1	repeat2	repeat3	repeat1	repeat2	repeat3	repeat1	repeat2	repeat3	repeat1	repeat2	repeat3	repeat1	repeat2	repeat3	repeat1	repeat2	repeat3	repeat1	repeat2	repeat3	repeat1	repeat2	repeat3
		ssea-1-\ GFP+	6.54	22.3	30.7	1.45	0.13	0.09	8.09	16.1	12.3	8.56	12.6	12	7.18	11.9	11.8	4.69	5.93	6.1	7.45	7.31	7.19	4.69	28.6	28.4	6.77	12.5	12.5	6.38	33.1	33
		P value				0.1239			0.3168			0.2803			0.2333			0.165			0.222			0.8216			0.2244			0.3235
		P value summary				ns			ns			ns			ns			ns			ns			ns			ns			ns
		Significantly different (P < 0.05)?				No			No			No			No			No			No			No			No			No
		One- or two-tailed P value?				Two-tailed			Two-tailed			Two-tailed			Two-tailed			Two-tailed			Two-tailed			Two-tailed			Two-tailed			Two-tailed
		t, df				t=2.570, df=2			t=1.323, df=2			t=1.466, df=2			t=1.689, df=2			t=2.146, df=2			t=1.751, df=2			t=0.2564, df=2			t=1.738, df=2			t=1.299, df=2
	fig.S2a	apc+ fitc+	OKS			Nanog+Oct4			NanogBiD+Oct4			NanogBiD(3M)+Oct4			Oct4BiD+Nanog			Oct4BiD+NanogBiD			Oct4BiD+NanogBiD(3M)			Oct4BiD(3M)+Nanog			Oct4BiD(3M)+NanogBiD			Oct4BiD(3M)+NanogBiD(3M)
			repeat1	repeat2	repeat3	repeat1	repeat2	repeat3	repeat1	repeat2	repeat3	repeat1	repeat2	repeat3	repeat1	repeat2	repeat3	repeat1	repeat2	repeat3	repeat1	repeat2	repeat3	repeat1	repeat2	repeat3	repeat1	repeat2	repeat3	repeat1	repeat2	repeat3
		ssea-1+\ GFP+	26.2	32.3	25.1	0.59	0.43	0.28	37.2	10.7	13.8	10.2	5.12	4.69	11	3.72	3.35	7.16	4.92	4.68	11.8	6.66	6.37	7.16	9.74	8.38	14.7	8.45	7.81	11.8	14.8	13.8
		P value				0.0065			0.5272			0.0227			0.0299			0.0132			0.0268			0.0075			0.0389			0.0151
		P value summary				**			ns			*			*			*			*			**			*			*
		Significantly different (P < 0.05)?				Yes			No			Yes			Yes			Yes			Yes			Yes			Yes			Yes
		One- or two-tailed P value?				Two-tailed			Two-tailed			Two-tailed			Two-tailed			Two-tailed			Two-tailed			Two-tailed			Two-tailed			Two-tailed
		t, df				t=12.30, df=2			t=0.7588, df=2			t=6.520, df=2			t=5.655, df=2			t=8.633, df=2			t=5.985, df=2			t=11.45, df=2			t=4.919, df=2			t=8.046, df=2
	fig.S2a	apc+ fitc-	OKS			Nanog+Oct4			NanogBiD+Oct4			NanogBiD(3M)+Oct4			Oct4BiD+Nanog			Oct4BiD+NanogBiD			Oct4BiD+NanogBiD(3M)			Oct4BiD(3M)+Nanog			Oct4BiD(3M)+NanogBiD			Oct4BiD(3M)+NanogBiD(3M)
			repeat1	repeat2	repeat3	repeat1	repeat2	repeat3	repeat1	repeat2	repeat3	repeat1	repeat2	repeat3	repeat1	repeat2	repeat3	repeat1	repeat2	repeat3	repeat1	repeat2	repeat3	repeat1	repeat2	repeat3	repeat1	repeat2	repeat3	repeat1	repeat2	repeat3
		ssea-1+\ GFP-	3.82	1.25	0.76	0.16	0.041	0.026	9.98	0.83	1.63	4.28	0.49	0.4	5.93	0.43	0.42	4.34	0.56	0.49	4.89	0.6	0.59	4.34	0.61	0.55	6.36	0.62	0.77	5.53	1	1.08
		P value				0.1756			0.388			0.6025			0.7604			0.7194			0.8858			0.7761			0.5764			0.4153
		P value summary				ns			ns			ns			ns			ns			ns			ns			ns			ns
		Significantly different (P < 0.05)?				No			No			No			No			No			No			No			No			No
		One- or two-tailed P value?				Two-tailed			Two-tailed			Two-tailed			Two-tailed			Two-tailed			Two-tailed			Two-tailed			Two-tailed			Two-tailed
		t, df				t=2.060, df=2			t=1.095, df=2			t=0.6127, df=2			t=0.3490, df=2			t=0.4135, df=2			t=0.1626, df=2			t=0.3249, df=2			t=0.6613, df=2			t=1.019, df=2

## Sheet: Fig.S3
			fig.S3b	FKPM of Sall4
				MEF	D0		D1		D3		D5		D7		D8		D10		D12		ESC
					NanogWT	NanogBiD	NanogWT	NanogBiD	NanogWT	NanogBiD	NanogWT	NanogBiD	NanogWT	NanogBiD	NanogWT	NanogBiD	NanogWT	NanogBiD	NanogWT	NanogBiD
				0	0	0	0	0	0.050261	1.48914	0.503279	5.59012	1.43376	22.3766	0.543486	38.3847	1.35746	44.3964	3.00928	59.4511	57.4003
				0	0	0	0	0	0.135507	1.26854	0.603115	6.89543	1.62668	22.8546	1.21842		4.12858	31.5495	7.51338	41.2783	50.3011
			fig.S3b	FKPM of Sox2
				MEF	D0		D1		D3		D5		D7		D8		D10		D12		ESC
					NanogWT	NanogBiD	NanogWT	NanogBiD	NanogWT	NanogBiD	NanogWT	NanogBiD	NanogWT	NanogBiD	NanogWT	NanogBiD	NanogWT	NanogBiD	NanogWT	NanogBiD
				1.40991	0.383319	0.199595	0.463693	1.25021	0.215264	1.55681	0.191601	1.80695	0.486137	15.2758	0.051727	73.4643	7.90963	200.198	39.783	265.646	248.103
				0.337165	0.051306	0.223741	0.845665	0.185989	0.105521	0.448818	0.25831	1.44582	0.497641	12.4911	1.9446		28.3114	177.21	30.003	211.939	210.93
			fig.S3b	FKPM of Dab2
				MEF	D0		D1		D3		D5		D7		D8		D10		D12		ESC
					NanogWT	NanogBiD	NanogWT	NanogBiD	NanogWT	NanogBiD	NanogWT	NanogBiD	NanogWT	NanogBiD	NanogWT	NanogBiD	NanogWT	NanogBiD	NanogWT	NanogBiD
				25.8724	20.2722	24.0005	15.9139	7.15928	32.0774	9.09924	31.126	8.23314	30.4629	4.57768	20.8529	3.60376	18.0153	2.2331	11.187	1.09066	0
				16.7813	29.1959	25.1317	15.5386	8.33095	23.1003	12.6375	26.248	6.57939	27.3408	5.27249	17.8897		14.3381	2.56332	14.4022	2.19621	0
			fig.S3b	FKPM of Thbd
				MEF	D0		D1		D3		D5		D7		D8		D10		D12		ESC
					NanogWT	NanogBiD	NanogWT	NanogBiD	NanogWT	NanogBiD	NanogWT	NanogBiD	NanogWT	NanogBiD	NanogWT	NanogBiD	NanogWT	NanogBiD	NanogWT	NanogBiD
				54.1189	25.6705	17.73	19.6368	14.214	48.0814	5.21491	37.091	3.51363	42.8334	3.10715	25.8018	3.14226	31.8574	1.8666	32.4587	2.37613	0
				23.5077	33.6855	24.4462	24.3037	12.3718	53.3175	6.66139	54.923	4.96972	53.4923	2.82892	25.8386		41.3775	1.69408	41.0489	1.75831	0
				Oct4-GFP Positive colony numbers
		fig.S3i		Nanog+Oct4
				OKS	NanogBID+Oct4	Sox15	Sox1	Sox2	Sox3	Sox18	Sox9	+DsRed	Sox17	Sox13	Sox14	Sox6	Sox11	Sox12	Sox30	Sox21	Sox5	Sox4	Sox7	Sox8	Sox10
			repeat1	843.5	585.5	115.5	83.5	54	14.5	41.5	10.5	8	4	7.5	5	0.5	4	1.5	1.5	0.5	0	0	0	0	0
			repeat2	826	493	57	74.5	23	36.5	24	8.5	5.5	2.5	4	3.5	4	1.5	3	2	1	0.5	0	0	0	0
			repeat3	680	460	86.5	48	19	32	13.5	0	3	6	0	3	5.5	4	1.5	2.5	0	0	0	0	0	0
		P value		0.0001	0.0002	0.0088	0.0042	0.0763	0.032	0.0659	0.8249		0.4918	0.5569	0.3465	0.354	0.2341	0.0837	0.0762	0.0274	0.0214	0.0189	0.0189	0.0189	0.0189
		P value summary		***	***	**	**	ns	*	ns	ns		ns	ns	ns	ns	ns	ns	ns	*	*	*	*	*	*
		Significantly different (P < 0.05)?		Yes	Yes	Yes	Yes	No	Yes	No	No		No	No	No	No	No	No	No	Yes	Yes	Yes	Yes	Yes	Yes
		One- or two-tailed P value?		Two-tailed	Two-tailed	Two-tailed	Two-tailed	Two-tailed	Two-tailed	Two-tailed	Two-tailed		Two-tailed	Two-tailed	Two-tailed	Two-tailed	Two-tailed	Two-tailed	Two-tailed	Two-tailed	Two-tailed	Two-tailed	Two-tailed	Two-tailed	Two-tailed
		t, df		t=15.00, df=4	t=13.50, df=4	t=4.769, df=4	t=5.875, df=4	t=2.376, df=4	t=3.230, df=4	t=2.512, df=4	t=0.2362, df=4		t=0.7559, df=4	t=0.6402, df=4	t=1.066, df=4	t=1.048, df=4	t=1.400, df=4	t=2.291, df=4	t=2.378, df=4	t=3.397, df=4	t=3.671, df=4	t=3.811, df=4	t=3.811, df=4	t=3.811, df=4	t=3.811, df=4
			Oct4-GFP Positive colony numbers
	fig.S3j		Nanog+Oct4
			Nanog+Oct4	NanogBID+Oct4	+miR-302	+Sox15	+Foxb1	+Klf4	+Sox2	+Sall4	+Olig3	+Brsk2	+Zbtb39	+Prmt8	+Ccdc194	+Aqp3	+Prtg	+Snrpn	+Rfx7	+Kit21b	+Rfx2	+Litd1	+Pipox	+Mreg	+Mybl1	+Sh3gl2	+Ss18	+Arl4d	+Tdgf1	+Slain1	+Trh	+DsRed	+Hunk	+Lsm4	+Rpp25	+Tcf15	+Foxd3	+Fzd10	+N4bp3	+Dll3	+Pak3	+Zfp961	+Tdo2	+Tfap2c	+Idgcc3	+Aqp8	+Lbx1	+Lin28a	+Sv2c
		repeat1	3	474.5	120	115.5	22.5	56.5	54	22	9	4.5	6	2	3	1	2.5	2.5	4.5	2	2.5	2.5	3.5	3	0	1	2	4.5	2	3.5	7	2.5	2.5	0.5	4.5	0.5	2.5	3.5	3.5	4	2	1	2.5	0.5	2.5	1	0	0	2
		repeat2	1.5	483.5	143.5	57	97	30	23	24.5	29.5	10	20	14	9	10	1	11	7.5	10.5	8.5	8.5	5.5	10	7	6	3.5	2.5	6	2.5	1	1	2.5	1	0	6	2.5	0	0	0	1.5	2	0.5	2	0	0	2	2	0
		repeat3	4.5	430.5	112.5	86.5	32	45	19	16.5	11.5	16.5	3.5	12.5	11	8	14.5	4.5	4	2.5	3	2.5	4	0	5	4	5.5	3	1	2.5	0.5	4	2	5.5	2	0	0	1.5	1	0	0	0.5	0	0.5	0	1	0	0	0
	P value		0.704	<0.0001	0.0002	0.0077	0.1098	0.0059	0.0564	0.0018	0.0953	0.0935	0.2318	0.145	0.1132	0.2516	0.467	0.2658	0.112	0.4353	0.3622	0.4107	0.157	0.5845	0.5423	0.5283	0.431	0.4734	0.79	0.7376	0.8899		0.8593	0.9311	0.8416	0.882	0.5262	0.5659	0.5012	0.5038	0.2746	0.242	0.2638	0.208	0.2378	0.1194	0.1688	0.1688	0.1688
	P value summary		ns	***	***	**	ns	**	ns	**	ns	ns	ns	ns	ns	ns	ns	ns	ns	ns	ns	ns	ns	ns	ns	ns	ns	ns	ns	ns	ns		ns	ns	ns	ns	ns	ns	ns	ns	ns	ns	ns	ns	ns	ns	ns	ns	ns
	Significantly different (P < 0.05)?		No	Yes	Yes	Yes	No	Yes	No	Yes	No	No	No	No	No	No	No	No	No	No	No	No	No	No	No	No	No	No	No	No	No		No	No	No	No	No	No	No	No	No	No	No	No	No	No	No	No	No
	One- or two-tailed P value?		Two-tailed	Two-tailed	Two-tailed	Two-tailed	Two-tailed	Two-tailed	Two-tailed	Two-tailed	Two-tailed	Two-tailed	Two-tailed	Two-tailed	Two-tailed	Two-tailed	Two-tailed	Two-tailed	Two-tailed	Two-tailed	Two-tailed	Two-tailed	Two-tailed	Two-tailed	Two-tailed	Two-tailed	Two-tailed	Two-tailed	Two-tailed	Two-tailed	Two-tailed		Two-tailed	Two-tailed	Two-tailed	Two-tailed	Two-tailed	Two-tailed	Two-tailed	Two-tailed	Two-tailed	Two-tailed	Two-tailed	Two-tailed	Two-tailed	Two-tailed	Two-tailed	Two-tailed	Two-tailed
	t, df		t=0.4082, df=4	t=28.07, df=4	t=13.10, df=4	t=4.958, df=4	t=2.049, df=4	t=5.353, df=4	t=2.659, df=4	t=7.351, df=4	t=2.174, df=4	t=2.191, df=4	t=1.408, df=4	t=1.807, df=4	t=2.022, df=4	t=1.339, df=4	t=0.8030, df=4	t=1.292, df=4	t=2.032, df=4	t=0.8660, df=4	t=1.028, df=4	t=0.9177, df=4	t=1.739, df=4	t=0.5939, df=4	t=0.6653, df=4	t=0.6897, df=4	t=0.8750, df=4	t=0.7906, df=4	t=0.2847, df=4	t=0.3592, df=4	t=0.1474, df=4		t=0.1890, df=4	t=0.09206, df=4	t=0.2132, df=4	t=0.1581, df=4	t=0.6934, df=4	t=0.6250, df=4	t=0.7385, df=4	t=0.7338, df=4	t=1.265, df=4	t=1.372, df=4	t=1.299, df=4	t=1.500, df=4	t=1.387, df=4	t=1.976, df=4	t=1.677, df=4	t=1.677, df=4	t=1.677, df=4
		fig.S3k		FLAG occupancy at CO regions
				CO1		CO2		CO3		CO4		CO5
				NanogWT	NanogBiD	NanogWT	NanogBiD	NanogWT	NanogBiD	NanogWT	NanogBiD	NanogWT	NanogBiD
			q1	0.401573	0.803613	0.280305	0.533323	0.195071	0.382531	0.144925	0.302209	0.0757069	0.130791
			q3	1.56048	2.92253	1.29342	1.98219	0.555624	1.02893	0.418051	0.916725	0.246556	0.402564
			mean	1.25111	1.90292	0.96133	1.49742	0.537523	0.939996	0.394667	0.729055	0.199525	0.309969
		P value		8.07381e-10		0.00517206		1.47924e-07		2.31169e-18		7.17423e-11
		P value summary		***		**		***		***		***
		t		-6.59563		-2.71954		-5.417		-9.57566		-6.77299
		One- or two-tailed P value?		less		less		less		less		less
		n		109		34		127		197		197
		fig.S3k		H3K27ac at CO regions
				CO1		CO2		CO3		CO4		CO5
				NanogWT	NanogBiD	NanogWT	NanogBiD	NanogWT	NanogBiD	NanogWT	NanogBiD	NanogWT	NanogBiD
			q1	0.238454	0.562787	0.221203	0.390487	0.184047	0.351374	0.12252	0.230481	0.091791	0.145761
			q3	0.76093	1.24408	0.751053	0.996723	0.480546	0.774631	0.341855	0.593346	0.274127	0.406319
			mean	0.581938	0.946795	0.527277	0.820571	0.404309	0.588368	0.278227	0.456755	0.244727	0.315715
		P value		1.4409e-17		3.96315e-05		1.10662e-09		1.23811e-21		1.9379e-08
		P value summary		***		***		***		***		***
		t		-10.0917		-4.50246		-6.44646		-10.6983		-5.72295
		One- or two-tailed P value?		less		less		less		less		less
		n		109		34		127		197		197
		fig.S3k		BRG1 binding at CO regions
				CO1		CO2		CO3		CO4		CO5
				NanogWT	NanogBiD	NanogWT	NanogBiD	NanogWT	NanogBiD	NanogWT	NanogBiD	NanogWT	NanogBiD
			q1	0.256853	0.696505	0.216594	0.439149	0.190932	0.342683	0.131767	0.292536	0.117208	0.159062
			q3	0.779389	1.97681	0.564833	1.38004	0.479691	0.948206	0.377208	0.722635	0.275015	0.414681
			mean	0.573736	1.45049	0.445705	1.09494	0.401627	0.763662	0.280803	0.583673	0.250227	0.315132
		P value		4.18423e-17		3.24991e-05		2.68587e-09		1.89713e-21		2.85651e-05
		P value summary		***		***		***		***		***
		t		-9.88838		-4.57057		-6.26643		-10.6356		-4.11437
		One- or two-tailed P value?		less		less		less		less		less
		n		109		34		127		197		197
[truncated: 9 more columns]

## Sheet: Fig.S4
			FLAG signal at two regions
	fig.S4d		MEF-Spec		ESC-Spec
			NanogWT	NanogBiD	NanogWT	NanogBiD
		q1	0.0654837	0.0634289	0.0536085	0.0553089
		q3	0.21454	0.208993	0.166384	0.174686
		mean	0.187242	0.174389	0.144896	0.146414
	P value		1		1.11346e-05
	P value summary		-		***
	t		22.9539		-4.24111
	One- or two-tailed P value?		less		less
	n		52355		73009
			ATAC-seq signal at 0100 regions
	fig.S4f		D0		D1		D3		D5		D7		D8		D10		D12
			NanogWT	NanogBiD	NanogWT	NanogBiD	NanogWT	NanogBiD	NanogWT	NanogBiD	NanogWT	NanogBiD	NanogWT	NanogBiD	NanogWT	NanogBiD	NanogWT	NanogBiD
		q1	0.0486812	0.0784752	0.0671279	0.101028	0.0663345	0.0599592	0.121862	0.125416	0.0690758	0.0835668	0.0579086	0.0609828	0.0522537	0.0497977	0.0417804	0.0443689
		q3	0.175216	0.348928	0.252854	0.360952	0.190682	0.178372	0.358581	0.438198	0.250016	0.312262	0.211925	0.201836	0.192265	0.143958	0.147826	0.144625
		mean	0.144771	0.272579	0.196241	0.269939	0.150055	0.175888	0.282766	0.327838	0.203944	0.250814	0.176974	0.162625	0.156762	0.124841	0.131736	0.140848
	P value		0		0		2.91114e-40		4.77093e-45		4.66317e-163		1		1		2.54952e-16
	P value summary		***		***		***		***		***		-		-		***
	t		-75.5551		-43.6361		-13.2646		-14.075		-27.4798		9.96533		24.966		-8.11694
	One- or two-tailed P value?		less		less		less		less		less		less		less		less
	n		17316		17316		17316		17316		17316		17316		17316		17316
			H3K27ac and H3K4me1 signal at 0100 regions
	fig.S4h		H3K27ac		H3K4me1
			NanogWT	NanogBiD	NanogWT	NanogBiD
		q1	0.0654667	0.144389	0.141814	0.22135
		q3	0.251761	0.361406	0.390682	0.433807
		mean	0.195605	0.281086	0.287842	0.342495
	P value		0		0
	P value summary		***		***
	t		-84.4247		-56.5053
	One- or two-tailed P value?		less		less
	n		17316		17316
			ATAC-seq signal at 1101 regions
	fig.S4i		D0		D1		D3		D5		D7		D8		D10		D12
			NanogWT	NanogBiD	NanogWT	NanogBiD	NanogWT	NanogBiD	NanogWT	NanogBiD	NanogWT	NanogBiD	NanogWT	NanogBiD	NanogWT	NanogBiD	NanogWT	NanogBiD
		q1	0.0807323	0.140597	0.150897	0.195905	0.151355	0.107052	0.327502	0.217722	0.194297	0.1303	0.129514	0.0868626	0.102352	0.064708	0.0696387	0.0561234
		q3	0.257065	0.551786	0.4271	0.580809	0.306424	0.264737	0.6857	0.65166	0.480209	0.413766	0.351082	0.245109	0.278651	0.153833	0.183771	0.154026
		mean	0.209255	0.413972	0.328056	0.436455	0.250307	0.243308	0.551681	0.491387	0.387587	0.3303	0.287996	0.200885	0.23102	0.141452	0.168867	0.158815
	P value		0		0		0.999367		1		1		1		1		1
	P value summary		***		***		-		-		-		-		-		-
	t		-93.0524		-47.6328		3.22407		21.4948		27.5767		55.4421		71.0571		10.7021
	One- or two-tailed P value?		less		less		less		less		less		less		less		less
	n		14212		14212		14212		14212		14212		14212		14212		14212
			H3K27ac and H3K4me1 signal at 1101 regions
	fig.S4k		H3K27ac		H3K4me1
			NanogWT	NanogBiD	NanogWT	NanogBiD
		q1	0.184125	0.307365	0.305495	0.337228
		q3	0.493718	0.620258	0.54241	0.532463
		mean	0.384774	0.498816	0.435268	0.442482
	P value		0		2.1105e-12
	P value summary		***		***
	t		-65.8375		-6.93556
	One- or two-tailed P value?		less		less
	n		14212		14212
			ATAC-seq signal at 1100 regions
	fig.S4l		D0		D1		D3		D5		D7		D8		D10		D12
			NanogWT	NanogBiD	NanogWT	NanogBiD	NanogWT	NanogBiD	NanogWT	NanogBiD	NanogWT	NanogBiD	NanogWT	NanogBiD	NanogWT	NanogBiD	NanogWT	NanogBiD
		q1	0.0727019	0.0967007	0.127098	0.134652	0.133586	0.073481	0.287713	0.136184	0.160038	0.0861599	0.108343	0.0653504	0.0893874	0.0547455	0.0605268	0.0499012
		q3	0.228997	0.409734	0.367081	0.403928	0.285511	0.192049	0.622284	0.434871	0.418775	0.292089	0.307518	0.184092	0.259778	0.138469	0.172	0.13689
		mean	0.18942	0.317442	0.283425	0.310624	0.228474	0.189731	0.49793	0.331626	0.341659	0.237969	0.256537	0.15439	0.214242	0.126382	0.154667	0.139985
	P value		0		4.13837e-24		1		1		1		1		1		1
	P value summary		***		***		-		-		-		-		-		-
	t		-48.0327		-10.0985		12.0676		51.101		41.4903		46.4909		46.633		10.8178
	One- or two-tailed P value?		less		less		less		less		less		less		less		less
	n		6741		6741		6741		6741		6741		6741		6741		6741
			H3K27ac and H3K4me1 signal at 1100 regions
	fig.S4n		H3K27ac		H3K4me1
			NanogWT	NanogBiD	NanogWT	NanogBiD
		q1	0.168738	0.209911	0.304016	0.294742
		q3	0.454314	0.453584	0.552321	0.495781
		mean	0.354078	0.360397	0.441924	0.406529
	P value		0.00197933		1
	P value summary		**		-
	t		-2.88243		22.1428
	One- or two-tailed P value?		less		less
	n		6741		6741

## Sheet: Primer related to fig.1g, S2b
	Target Gene	Oligo sequences	Annealing Temp (°C)	Product Size	Experiment used
				(bp)
	Exo-PF	GGGTGGACCATCCTCTAGAC	The common Forward primer		PCR
	Exo-Oct4-PR	CCAGGTTCGAGAATCCAC	59	210	PCR
	Exo-Sox2-PR	GGGCTGTTCTTCTGGTTG	55	215	PCR
	Exo-Klf4-PR	GCTGGACGCAGTGTCTTCTC	61	200	PCR
	Exo-Mkk6-PR	CTTCACCTGGCCCAGTGTGTTAATG	62	632	PCR
	Exo-Nanog-PR	GGGATACTCCACTGGTGCTG	58	576	PCR
	Exo-Sall4-PR	GATGGCTGGGTAGCCTCTGTC	57	590	PCR
	Exo-Esrrb-PR	CTTGCGCCTCCGTTTGGTGATC	62	516	PCR
	Exo-Glis1-PR	GTGAGGCCCAAAGAGCTCTGA	60	530	PCR
	Exo-Kdm2b-PR	GTTGTCCACCCAGTCGACCA	60	767	PCR
	Exo-Jdp2-PR4	GCGTCCTGACGCTATCTGTG	60	495	PCR

## Sheet: Gel related to fig.1g, S2b
		Fig.1g
	Fig.S2b

## Sheet: MS repeat1 for fig.2b
Protein	Description	Gene	NanogBID	NanogWT	NanogBID.vs.NanogWT FC	NanogBID.vs.NanogWT Pvalue	NanogBID.vs.NanogWT log2FC	NanogBID.vs.NanogWT UP.DOWN
Q8VDD5	Myosin-9	Myh9	757406790.091607	263140555.470914	2.87833545359878	0.029654988458456	1.52523473976448	up
Q3UH59	Myosin-10	Myh10	338566762.759902	111069498.817027	3.04824246409582	0.022568231483443	1.60797766262003	up
Q6S390	Plectin 4	Plec	45370023.7927889	16592741.7563043	2.73432953149837	0.037477174407281	1.45118712180637	up
Q3TKT4	Transcription activator BRG1	Smarca4	66462795.1533878	8440760.15908251	7.87402957799622	3.94877631703492e-05	2.97710213184523	up
P97496	SWI/SNF complex subunit SMARCC1	Smarcc1	34663118.1513092	713731.761347164	48.5660300248973	8.2986236642915e-15	5.60187565459717	up
E9QAX2	Unconventional myosin-XVIIIa	Myo18a	55151469.4089191	9133663.35509604	6.03826386683585	0.000332414884650532	2.59413380273722	up
A2BH40	AT-rich interactive domain-containing protein 1A	Arid1a	25686531.7583805	288981.351934965	88.886468231906	2.48791403232124e-19	6.47389189976192	up
Q3UID0	SWI/SNF complex subunit SMARCC2	Smarcc2	16147457.2415726	1192916.60084099	13.5361157940034	2.12518809459766e-07	3.75874190997086	up
Q61466	SWI/SNF-related matrix-associated actin-dependent regulator of chromatin subfamily D member 1	Smarcd1	16618440.6119005	4176959.18938376	3.97859779289638	0.00540087719479011	1.99226006049862	up
Q505L1	Actl6a protein	Actl6a	28423291.3455461	2506055.32744575	11.3418451038413	1.33256205333852e-06	3.50358345347684	up
E9Q4N7	AT-rich interactive domain-containing protein 1B	Arid1b	10439967.6307518	624444.600097811	16.7188052056444	2.00976654386971e-08	4.06339984508831	up
Q3TWJ4	Actin-related protein 3	Actr3	11496990.804595	3483460.1401778	3.30045137361847	0.0151468068507461	1.72266334263771	up
O54941	SWI/SNF-related matrix-associated actin-dependent regulator of chromatin subfamily E member 1	Smarce1	17556917.4733892	97865.6955452375	179.398075858702	2.06185093181321e-25	7.48702060643104	up
A0A2S0DFG9	Anti-HIV fusion peptide monocolonal anitbody light chain vFP7.02 (Fragment)		1035722.43757111	2828882.74345776	0.36612420220187	0.000262941149456639	-1.44959495046496	down
Q6URW6	Myosin-14	Myh14	1455477.70235598	415164.52012086	3.50578537378934	0.0110143561893924	1.8097376761751	up
A0A1W2P6F6	Myosin light polypeptide 6	Myl6	64587351.4096687	17217131.8275376	3.75134209673447	0.00757947677602892	1.90740683291616	up
Q6ZWQ9	Myosin, light chain 12A, regulatory, non-sarcomeric	Myl12a	21856653.4864618	6790103.16452221	3.21889858767702	0.0172160518377176	1.68656712501064	up
Q58E70	Tpm3 protein	Tpm3	9274614.27269093	2348419.03933421	3.94930126069849	0.00563993192186761	1.9815974236955	up
A2NN81	B9-scFv	Igh-V7183	989712.736629098	2217121.36293082	0.446395381496299	0.0020847077207497	-1.1636059940797	down
P61161	Actin-related protein 2	Actr2	4191782.82932011	1577076.45821873	2.65794521722468	0.0424712598986499	1.41031136960552	up
E9Q450	Tropomyosin alpha-1 chain	Tpm1	3143400.48024029	741544.843764007	4.23898906003406	0.00369302619085363	2.08372024309625	up
Q91YR1	Twinfilin-1	Twf1	5231570.1137654	1418648.52644897	3.68771405759014	0.00834391418869679	1.88272679467999	up
A0A087WS56	Fibronectin	Fn1	4075105.47262303	1195371.03091454	3.40907163318597	0.0127888402154457	1.7693789144548	up
A2A9M4	Dedicator of cytokinesis protein 7	Dock7	2658978.48875369	697867.726805251	3.81014680378781	0.00693867206248504	1.92984658538695	up
Q6P9Z1	SWI/SNF-related matrix-associated actin-dependent regulator of chromatin subfamily D member 3	Smarcd3	1484605.95803405	228406.712148979	6.49983507080874	0.000189287901943246	2.70040311113415	up
Q9DBR7	Protein phosphatase 1 regulatory subunit 12A	Ppp1r12a	8055123.98731182	1016374.23559532	7.92535239993928	3.73499932491949e-05	2.9864750859576	up
Q6PJ18	Tpm2 protein	Tpm2	2300024.05098762	188330.684523201	12.2126888499907	6.2791730338583e-07	3.61030896625921	up
P50446	Keratin, type II cytoskeletal 6A	Krt6a	3385878.69588721	1215919.49844183	2.78462406452576	0.0345257867741025	1.47748257106508	up
P62141	Serine/threonine-protein phosphatase PP1-beta catalytic subunit	Ppp1cb	5443202.99270725	1306070.37023993	4.16761846584676	0.00409502469334638	2.05922320884829	up
Q6P4T2	U5 small nuclear ribonucleoprotein 200 kDa helicase	Snrnp200	1350178.39608907	478339.837118389	2.82263422637513	0.032456549150797	1.49704218795004	up
Q3ULW0	GTP-binding nuclear protein Ran	Ran	18513232.4555704	6531391.33914937	2.83450056722241	0.0318373839342017	1.50309455786042	up
A0A1S6GWH1	AAA domain-containing protein	Psmc5	52791949.3376772	133115329.616356	0.396588052554321	0.00063112317995967	-1.33428687869291	down
Q99104	Unconventional myosin-Va	Myo5a	1996144.03696208	135255.469186405	14.7583239995349	8.2725422719108e-08	3.88345698872134	up
Q6IRU2	Tropomyosin alpha-4 chain	Tpm4	3593182.1066666	532443.661580821	6.74847381223108	0.000140895963349224	2.75456126920326	up
Q8CBM2	Aspartyl/asparaginyl beta-hydroxylase	Asph	2706549.82627728	808008.189593128	3.34965642816091	0.0140264450126949	1.74401312697107	up
E9QAI5	CAD protein	Cad	1359484.83386278	202055.037341793	6.72828973604403	0.000144284304131825	2.75023983278594	up
Q99PV0	Pre-mRNA-processing-splicing factor 8	Prpf8	117038354.775196	264748791.434278	0.44207323531541	0.00189817141045424	-1.17764270383582	down
Q9Z2K1	Keratin, type I cytoskeletal 16	Krt16	1405898.9913473	529689.347573744	2.65419532748215	0.0427335577441607	1.40827454539558	up
Q3UK30	RNA-binding protein FUS		2567652.52343827	805834.921096189	3.18632570545026	0.0181237984782274	1.67189374634246	up
Q3UG37	Histone deacetylase 6 (Fragment)	Hdac6	6360116.0540549	1925865.55666996	3.30247146901171	0.0150990029717787	1.72354609767404	up
Q8C2Q8	ATP synthase subunit gamma	Atp5c1	28701673.8420117	59220934.7471252	0.484654184615095	0.00445794036694995	-1.04497238695015	down
Q99JX4	Eukaryotic translation initiation factor 3 subunit M	Eif3m	2474863.52893179	856084.819305667	2.89090925702788	0.0290582523442282	1.53152332466052	up
Q8C845	EF-hand domain-containing protein D2	Efhd2	2359540.44456117	560246.035376852	4.21161471133663	0.00384203128643899	2.07437346118115	up
P46935	E3 ubiquitin-protein ligase NEDD4	Nedd4	6013657.00132271	895599.771935349	6.71467009010898	0.000146619534172385	2.7473165178871	up
Q8C140	Calcium-binding mitochondrial carrier protein Aralar2	Slc25a13	5420376.00302013	203748.687278819	26.6032438069289	5.91287965419164e-11	4.73353026312685	up
Q3UR33	Lamina-associated polypeptide 2	Tmpo	1705731.11512003	231218.143528251	7.37715081131433	6.83797182071425e-05	2.88306372901442	up
P21956	Lactadherin	Mfge8	1069698.99202769	243822.246957549	4.38720832645731	0.00298591776846375	2.13330321431495	up
A0A0R4J008	Histone deacetylase 2	Hdac2	1016612.16779687	333493.173972851	3.04837474088639	0.0225634647567718	1.60804026621261	up
P62334	26S proteasome regulatory subunit 10B	Psmc6	2239898.49647861	615144.084913388	3.64125828633138	0.00895330459313248	1.86443707947873	up
Q1WWK3	Hist1h1b protein (Fragment)	H1f5	1304449.22311111	210299.795983052	6.20280783922508	0.000271330416087735	2.63292143142406	up
Q3UFZ6	Caprin-1_dimer domain-containing protein (Fragment)	Caprin1	999920.132718375	258361.376892041	3.8702384417784	0.00634272958217607	1.95242245220284	up
Q9JM76	Actin-related protein 2/3 complex subunit 3	Arpc3	2810821.42829615	655158.754269458	4.29029057458049	0.00343003820464442	2.10107536248233	up
Q3TX36	Poly [ADP-ribose] polymerase	Parp1	452161.363116873	106418.394406939	4.24890232216649	0.0036405880173565	2.08709017797791	up
Q3TFF0	DnaJ homolog subfamily A member 2	Dnaja2	7894181.25678795	1863218.59309473	4.23685191101278	0.00370443567309041	2.08299270364134	up
Q9QUM9	Proteasome subunit alpha type-6	Psma6	1810550.12377424	408402.430311239	4.43325012144134	0.00279670510079211	2.14836476083014	up
P62274	40S ribosomal protein S29	Rps29	2844774.23648318	942139.920223723	3.01948168782366	0.0236301483418028	1.59430092352981	up
E9Q1W0	calcium/calmodulin-dependent protein kinase	Camk2d	565411.417404488	182964.431523223	3.09028051352551	0.0211052314884863	1.6277378015937	up
A0A0U1RP13	CDP-diacylglycerol--inositol 3-phosphatidyltransferase	Cdipt	918207.976749772	252135.569139208	3.64172329943188	0.00894697689066172	1.86462130954633	up
P20263	POU domain, class 5, transcription factor 1	Pou5f1	764843.368554733	255077.674059586	2.99847241188214	0.0244388810775959	1.5842276990255	up
A0A1W2P7A1	40S ribosomal protein S12	Rps12	997145.476491127	264768.337631632	3.76610543923284	0.00741292350589891	1.9130733914893	up
Q8R1Q8	Cytoplasmic dynein 1 light intermediate chain 1	Dync1li1	1252904.45397652	449334.296585696	2.78835705063428	0.0343166098529579	1.47941531091854	up
Q9DAW9	Calponin-3	Cnn3	343465.377853704	826208.277851915	0.415712825761914	0.00103027163914036	-1.2663408355523	down
F7BJB9	MORC family CW-type zinc finger protein 3	Morc3	606405.860719193	221375.956517627	2.73925800370696	0.0371766904549151	1.45378515619983	up
Q3U7N2	MICOS complex subunit MIC60	Immt	611595.794295415	237396.43620861	2.57626358703203	0.048582195557672	1.36528020845625	up
A0A4E9G461	IgG2 (Fragment)	IGHG2	120982.431123529	3974543.95942541	0.0304393239472483	1.48674883314809e-28	-5.03791987261471	down
Q8BMD8	Calcium-binding mitochondrial carrier protein SCaMC-1	Slc25a24	566189.672078117	1934643.85993248	0.292658345964449	1.68026441076598e-05	-1.77271067318208	down
A0A0N4SW94	Myeloid-associated differentiation marker (Fragment)	Myadm	496645.265620295	11332748.166719	0.0438239038152104	1.78160944835996e-23	-4.51213818504521	down
D3YZJ1	Sequestosome-1	Sqstm1	753007.996821327	273256.713850447	2.7556797643166	0.0361934422067524	1.46240824316709	up
Q3V0B5	WH2 domain-containing protein	Lmod1	466021.152452207	151068.003063198	3.08484353405566	0.0212887095030172	1.6251973164844	up
P84750	Ig kappa chain V region Mem5 (Fragment)		34412926.4053498	12268209.9356999	2.8050487060227	0.0333973289981668	1.48802582157466	up
Q9CR80	Protein FAM32A	Fam32a	328419.657469072	93912.5549842374	3.49707935775142	0.0111628998751845	1.80615053487904	up
Q9JL74	Anti-myosin immunoglobulin light chain variable region (Fragment)		1838326.71449075	4119943.37179166	0.446201937404617	0.00207605599206089	-1.16423131712341	down
Q99M73	Keratin, type II cuticular Hb4	Krt84	3751023.45539297	1379330.27203572	2.71945271661219	0.0383996197230764	1.44331634174287	up
Q8CHC4	Synaptojanin-1	Synj1	211805.420001386	431457.622859014	0.490906658683828	0.00499283772887155	-1.026479359259	down
A0A0U5BRI3	MAb 6H10 heavy chain (Fragment)	VH-CH1	1414140.08432336	385824.09052065	3.66524568855991	0.00863298035494707	1.87390990826	up
Q6A068	Cell division cycle 5-like protein	Cdc5l	530122.640942552	175950.937337602	3.01290035145076	0.023880430762398	1.59115295808167	up

[truncated: 2 more sheets: MS repeat2 for fig.2b, Processed IP-MS data]
